# Supplementary material for: 2-Nitro­anilinium bromide
Source: Acta Crystallogr Sect E Struct Rep Online. 2011 Oct 29;67(Pt 11):o3035. doi: 10.1107/S1600536811041948 (PMC3247429; doi:10.1107/S1600536811041948)
Supplement: Supplementary file 2 [file e-67-o3035-Isup2.hkl]

#
# h,k,l, Fc-squared, Fo-squared, sigma(Fo-squared) and status flag
#
data_I
_shelx_title ' AK96m in Pbca'
_shelx_refln_list_code          4
_shelx_F_calc_maximum      252.74
_exptl_crystal_F_000       864.00
_reflns_d_resolution_high  0.8409
 
loop_
 _symmetry_equiv_pos_as_xyz
 'x, y, z'
 '-x+1/2, -y, z+1/2'
 '-x, y+1/2, -z+1/2'
 'x+1/2, -y+1/2, -z'
 '-x, -y, -z'
 'x-1/2, y, -z-1/2'
 'x, -y-1/2, z-1/2'
 '-x-1/2, y-1/2, z'
 
_cell_length_a     8.0268
_cell_length_b     8.1242
_cell_length_c    23.7912
_cell_angle_alpha  90.000
_cell_angle_beta   90.000
_cell_angle_gamma  90.000
 
_shelx_F_squared_multiplier     1.000
 
loop_
 _refln_index_h
 _refln_index_k
 _refln_index_l
 _refln_F_squared_calc
 _refln_F_squared_meas
 _refln_F_squared_sigma
 _refln_observed_status
   4   0   0     3728.09     3177.11    130.78 o
   6   0   0       24.09       47.92     33.08 o
   8   0   0     1654.01     1686.55    121.94 o
   2   1   0    20972.95    17574.21   2367.29 o
   4   1   0     7060.57     6170.97    297.43 o
   6   1   0    16799.18    16312.02    430.66 o
   8   1   0     3426.02     3608.93    117.36 o
   0   2   0     2961.50     2969.73    138.79 o
   2   2   0    28970.04    29696.87    918.14 o
   4   2   0     7011.61     7672.97    246.11 o
   6   2   0      476.63      543.94     45.35 o
   8   2   0      619.36      671.69     58.43 o
   2   3   0     2967.76     3144.25     94.00 o
   4   3   0    15550.42    15623.14   1049.61 o
   6   3   0      247.45      319.14     30.05 o
   8   3   0      584.44      674.47     58.91 o
   0   4   0     2702.38     3125.45    132.85 o
   2   4   0     1631.33     1820.50     86.62 o
   4   4   0       21.77       -0.66     19.60 o
   6   4   0     1101.23     1131.75     58.89 o
   8   4   0      260.64      262.77     53.29 o
   2   5   0      339.13      379.12     27.26 o
   4   5   0       63.61       77.65     23.86 o
   6   5   0      752.41      794.25     51.30 o
   8   5   0        8.77       71.06     54.07 o
   0   6   0      380.93      366.86     28.25 o
   2   6   0      698.77      698.80     31.49 o
   4   6   0      351.62      397.49     62.88 o
   6   6   0       37.15       44.26     39.89 o
   2   7   0      151.60      168.82     27.75 o
   4   7   0      831.51      950.61     56.09 o
   6   7   0     1588.94     1574.75     94.54 o
   0   8   0     5771.52     7528.25    494.38 o
   2   8   0     2209.77     2894.72    267.39 o
   4   8   0      369.69      371.25     45.59 o
   2   9   0      752.91      658.47    162.32 o
   1   1   1     5903.71     6356.17    124.73 o
   2   1   1     3414.93     3678.52     74.21 o
   3   1   1     1557.20     1660.31     67.23 o
   4   1   1     1193.66     1012.85     46.89 o
   5   1   1       10.05        9.66     11.00 o
   6   1   1     1013.77     1000.10     30.59 o
   7   1   1      132.45      131.54     24.93 o
   8   1   1      237.84      244.27     30.21 o
   9   1   1        0.46      -11.44     37.81 o
   0   2   1     8831.34     9869.00    401.04 o
   1   2   1       15.36       24.31      4.60 o
   2   2   1    12584.00    13567.92    297.83 o
   3   2   1      398.01      392.05     12.46 o
   4   2   1     3510.83     3556.61    176.23 o
   5   2   1      384.63      366.00     14.40 o
   6   2   1      524.12      547.03     26.97 o
   7   2   1      665.12      640.92     32.23 o
   8   2   1       75.27       76.31     29.27 o
   9   2   1       49.85       62.79     32.38 o
   1   3   1      601.72      613.67     18.24 o
   2   3   1     4210.14     4719.86     92.89 o
   3   3   1      203.02      238.01     13.10 o
   4   3   1    10787.15    12134.04    241.53 o
   5   3   1      259.15      268.28     24.98 o
   6   3   1     4551.24     4421.28    127.47 o
   7   3   1      911.06      957.12     38.85 o
   8   3   1     2473.69     2692.91     72.23 o
   9   3   1       13.28       20.03     34.75 o
   0   4   1    37080.16    39071.25   1061.82 o
   1   4   1     3668.52     4120.41     91.07 o
   2   4   1    17593.35    19533.14    350.02 o
   3   4   1       16.47       17.47     10.15 o
   4   4   1     2364.09     2483.79     66.77 o
   5   4   1        4.97       12.44     16.94 o
   6   4   1      104.68      110.33     21.27 o
   7   4   1      350.74      361.03     33.54 o
   8   4   1      793.99      759.10     58.80 o
   1   5   1      105.94      110.26     11.42 o
   2   5   1     3869.49     4312.06     84.01 o
   3   5   1     1311.83     1377.32     39.02 o
   4   5   1     4793.30     5233.15    125.29 o
   5   5   1      229.09      225.55     25.72 o
   6   5   1     7143.56     8256.40    218.16 o
   7   5   1      170.56      226.13     36.76 o
   8   5   1     1127.94     1127.79     60.96 o
   0   6   1     9217.58    10196.31    285.95 o
   1   6   1      581.44      625.81     26.02 o
   2   6   1     4645.26     4724.58    140.35 o
   3   6   1      758.61      761.07     38.72 o
   4   6   1     1976.71     2207.40     72.40 o
   5   6   1      139.94      127.30     26.17 o
   6   6   1       45.96       69.59     29.00 o
   7   6   1      165.10      165.96     36.25 o
   1   7   1       60.40       76.25     17.86 o
   2   7   1     1457.28     1440.28     44.79 o
   3   7   1       15.42       35.31     21.48 o
   4   7   1     3343.95     3502.65    219.89 o
   5   7   1      242.13      266.08     31.29 o
   6   7   1     1130.95     1281.45     64.88 o
   0   8   1     1607.48     1700.41    124.44 o
   1   8   1        6.33       15.09     26.91 o
   2   8   1     1725.72     1694.39     58.63 o
   3   8   1        5.95       37.91     25.70 o
   4   8   1       64.43      104.24     29.25 o
   5   8   1       42.69       50.05     33.24 o
   1   9   1       64.23       70.65     30.75 o
   2   9   1       82.63       95.91     32.49 o
   3   9   1       17.65       -3.26     36.48 o
   0   0   2    13412.38    11768.82    327.26 o
   1   0   2       94.80      171.12     50.15 o
   2   0   2    37164.05    37569.45   1322.06 o
   3   0   2     3464.32     3418.54     90.63 o
   4   0   2     6641.21     6492.35    168.95 o
   5   0   2       79.17      103.32     16.31 o
   6   0   2      372.28      378.09     35.97 o
   7   0   2       41.86       55.45     28.85 o
   8   0   2     1337.81     1223.78     76.73 o
   9   0   2      338.03      396.79     62.31 o
   1   1   2      401.06      454.67     11.08 o
   2   1   2     5266.31     5474.84    108.89 o
   3   1   2     3681.18     3799.63     78.41 o
   4   1   2    19080.42    18249.32    401.42 o
   5   1   2     2863.00     2626.05    137.34 o
   6   1   2     7776.04     7828.80    148.19 o
   7   1   2     1084.54     1094.04     41.45 o
   8   1   2     2097.56     2209.03     59.31 o
   9   1   2      208.73      240.15     41.60 o
   0   2   2    37202.80    40877.37   1701.50 o
   1   2   2    19375.63    20332.18    441.84 o
   2   2   2    16766.56    17950.24    352.60 o
   3   2   2      783.90      727.13     28.37 o
   4   2   2     2423.90     2407.04    106.83 o
   5   2   2      159.12      151.08     14.01 o
   6   2   2        0.46       -2.29     20.32 o
   7   2   2      629.39      661.22     32.65 o
   8   2   2      267.56      325.38     32.24 o
   9   2   2      168.93      169.95     33.58 o
   1   3   2     1405.91     1550.10     41.51 o
   2   3   2     2523.08     2604.82     51.43 o
   3   3   2     1159.89     1177.35     32.93 o
   4   3   2     3682.31     4108.16     87.42 o
   5   3   2      672.10      620.27     30.79 o
   6   3   2     2981.94     2732.57    148.38 o
   7   3   2      766.42      828.63     36.05 o
   8   3   2      914.03      970.26     44.85 o
   9   3   2       17.76       65.64     35.98 o
   0   4   2     3434.44     3740.63    101.64 o
   1   4   2      400.27      422.57     15.09 o
   2   4   2     2011.66     2254.20     47.98 o
   3   4   2      408.56      456.38     16.84 o
   4   4   2      195.12      210.74     19.51 o
   5   4   2       81.26       94.87     17.95 o
   6   4   2        2.01       -5.08     19.79 o
   7   4   2        5.52       20.40     29.60 o
   8   4   2      151.87      176.61     35.52 o
   1   5   2        1.23       10.03     10.34 o
   2   5   2      329.07      372.96     17.19 o
   3   5   2       25.92       36.32     12.59 o
   4   5   2        4.91        7.38     17.88 o
   5   5   2       42.23       46.79     21.22 o
   6   5   2       59.43       70.14     24.47 o
   7   5   2       65.51       54.61     38.25 o
   8   5   2       16.32       38.04     38.91 o
   0   6   2      791.69      881.85     40.67 o
   1   6   2      568.51      625.69     21.48 o
   2   6   2     1646.49     1712.71     44.77 o
   3   6   2       50.54       58.38     16.57 o
   4   6   2      520.15      568.49     42.49 o
   5   6   2      175.89      182.49     25.49 o
   6   6   2      148.00      152.45     29.39 o
   7   6   2       30.04       68.95     34.82 o
   1   7   2      324.04      363.46     22.05 o
   2   7   2      371.11      361.30     23.83 o
   3   7   2       10.13        0.10     20.03 o
   4   7   2     1498.16     1514.46     70.53 o
   5   7   2       78.45       84.51     30.70 o
   6   7   2      323.03      353.35     42.85 o
   0   8   2     2278.94     2352.08    117.62 o
   1   8   2      342.73      387.16     28.29 o
   2   8   2     2347.61     2453.67    109.90 o
   3   8   2      207.71      215.95     28.75 o
   4   8   2      607.13      590.31     66.92 o
   5   8   2      193.37      186.03     34.45 o
   1   9   2        2.52       -4.54     28.86 o
   2   9   2      338.85      317.10     39.51 o
   3   9   2      297.66      227.20     37.96 o
   1   1   3      131.25      115.22      4.65 o
   2   1   3     2545.85     2694.36     63.80 o
   3   1   3      675.62      671.47     27.79 o
   4   1   3     7337.07     7642.83    223.37 o
   5   1   3      844.47      775.57     21.98 o
   6   1   3       20.42        9.75     17.19 o
   7   1   3      348.14      345.54     27.96 o
   8   1   3      544.36      609.80     36.77 o
   9   1   3       51.10       77.09     39.38 o
   0   2   3       78.82       99.69      9.71 o
   1   2   3    15498.71    14792.39    349.12 o
   2   2   3    14354.12    14437.51    346.34 o
   3   2   3     3617.52     3904.17     81.15 o
   4   2   3      335.19      307.68     19.57 o
   5   2   3      180.61      168.85     15.32 o
   6   2   3      355.74      367.20     25.97 o
   7   2   3      250.58      272.14     27.47 o
   8   2   3       48.44       80.44     29.22 o
   9   2   3       55.30       74.45     32.88 o
   1   3   3      449.76      418.73     17.14 o
   2   3   3     2257.24     2287.46     64.64 o
   3   3   3     1449.56     1408.62     38.60 o
   4   3   3     4304.94     4291.12    133.08 o
   5   3   3     3813.79     3930.90     97.48 o
   6   3   3     5009.99     5247.14    113.59 o
   7   3   3     1137.53     1203.33     44.09 o
   8   3   3      658.26      751.32     41.31 o
   9   3   3      283.85      328.29     38.82 o
   0   4   3    20775.05    22543.56    566.34 o
   1   4   3     2890.47     2672.44     62.74 o
   2   4   3     6399.95     6965.15    135.11 o
   3   4   3     5395.39     6022.28    113.16 o
   4   4   3     4674.62     5274.07    111.16 o
   5   4   3      189.78      193.89     20.46 o
   6   4   3      296.16      310.65     31.12 o
   7   4   3       21.21       28.66     30.28 o
   8   4   3      288.88      322.24     37.42 o
   1   5   3        5.94        7.93      9.33 o
   2   5   3     3429.79     3610.57    122.80 o
   3   5   3     5454.23     6162.41    159.23 o
   4   5   3     4879.26     5375.98    140.12 o
   5   5   3     2843.56     2877.19    178.48 o
   6   5   3     2661.23     2977.74     94.80 o
   7   5   3      818.80      827.24     97.21 o
   8   5   3     1276.75     1357.76     82.41 o
   0   6   3     6894.64     7295.29    225.23 o
   1   6   3     5783.01     6068.25    159.49 o
   2   6   3     6779.99     7191.91    285.73 o
   3   6   3     1533.00     1596.15     71.09 o
   4   6   3      748.09      817.69     37.26 o
   5   6   3       10.78       13.43     24.72 o
   6   6   3       15.99       -0.08     26.98 o
   7   6   3      309.53      326.20     38.04 o
   1   7   3      594.82      563.98     24.90 o
   2   7   3      418.50      430.91     21.50 o
   3   7   3      467.90      471.96     31.59 o
   4   7   3     1613.49     1523.21    116.22 o
   5   7   3      808.59      741.18     75.88 o
   6   7   3      844.80      874.64    110.95 o
   0   8   3      700.19      752.22     45.81 o
   1   8   3      677.56      643.64     41.52 o
   2   8   3      240.10      255.74     29.33 o
   3   8   3       47.37       25.54     24.73 o
   4   8   3        8.22       35.02     27.29 o
   5   8   3      163.75      174.68     32.12 o
   1   9   3       47.53       44.45     34.45 o
   2   9   3       88.72       79.04     36.69 o
   3   9   3      101.29       62.23     42.08 o
   0   0   4      150.42      240.06     13.28 o
   1   0   4    22404.77    22591.69    520.46 o
   2   0   4    15337.77    15336.93    433.11 o
   3   0   4    34630.50    32715.17    675.66 o
   4   0   4     7201.68     7125.17    154.55 o
   5   0   4      784.23      709.44     29.87 o
   6   0   4     1364.57     1215.53     60.74 o
   7   0   4      269.10      230.22     30.94 o
   8   0   4      221.96      268.08     53.17 o
   9   0   4     1316.32     1328.29     85.52 o
   1   1   4       14.89       24.88      4.25 o
   2   1   4     7461.77     7682.93    159.96 o
   3   1   4    17760.48    16947.82    371.16 o
   4   1   4     5038.52     5140.49     85.45 o
   5   1   4     9116.06     9090.20    182.69 o
   6   1   4     3228.75     3082.01     83.77 o
   7   1   4     2975.15     3084.68     78.16 o
   8   1   4     1110.55     1109.71     55.92 o
   9   1   4      867.65      861.79     46.18 o
   0   2   4    63876.64    65633.73   2026.60 o
   1   2   4    23193.36    21809.96    622.60 o
   2   2   4     4821.81     5037.74     98.08 o
   3   2   4     4871.61     5189.98    106.01 o
   4   2   4      234.93      198.21     15.17 o
   5   2   4       38.24       51.03     13.34 o
   6   2   4      286.49      283.50     22.06 o
   7   2   4     1325.99     1270.83     44.37 o
   8   2   4      342.88      370.23     32.83 o
   9   2   4      282.47      293.15     37.58 o
   1   3   4     2072.48     1991.89     51.41 o
   2   3   4      131.90      121.90      7.00 o
   3   3   4      232.38      218.24     15.65 o
   4   3   4     1069.09     1001.04     32.72 o
   5   3   4     4135.37     4161.36    103.21 o
   6   3   4     2247.29     2112.34     72.19 o
   7   3   4     1212.41     1273.18     51.54 o
   8   3   4      358.04      413.42     36.35 o
   0   4   4     1051.94     1135.51     30.94 o
   1   4   4      823.18      826.16     19.90 o
   2   4   4      756.84      742.45     20.30 o
   3   4   4       26.36       37.94     11.25 o
   4   4   4      132.14      134.57     18.06 o
   5   4   4       10.40        2.61     17.60 o
   6   4   4        1.34      -10.82     20.72 o
   7   4   4      244.90      287.07     32.88 o
   8   4   4       28.75       53.97     33.71 o
   1   5   4       56.58       52.51      9.53 o
   2   5   4       31.22       34.62     11.39 o
   3   5   4      449.12      491.39     26.88 o
   4   5   4      137.27      125.20     19.30 o
   5   5   4       28.52       40.51     20.69 o
   6   5   4      246.36      218.54     25.50 o
   7   5   4        1.61       33.86     29.80 o
   8   5   4       37.92       90.23     37.84 o
   0   6   4      727.72      770.51     33.45 o
   1   6   4      313.22      342.94     16.65 o
   2   6   4      484.18      516.20     20.56 o
   3   6   4      170.34      151.99     18.38 o
   4   6   4       92.27       88.67     21.20 o
   5   6   4       75.27       69.45     23.59 o
   6   6   4       79.50       78.56     26.78 o
   7   6   4       64.72       69.49     35.23 o
   1   7   4        2.15       -8.69     17.67 o
   2   7   4      371.12      383.75     22.01 o
   3   7   4      317.99      318.25     23.98 o
   4   7   4      282.38      296.82     26.20 o
   5   7   4      647.15      656.23     44.65 o
   6   7   4      173.55      182.17     34.62 o
   0   8   4      848.27      867.85     54.40 o
   1   8   4     1206.76     1220.35     54.77 o
   2   8   4      622.56      686.51     38.05 o
   3   8   4      888.54      912.73     66.21 o
   4   8   4      568.44      572.25     66.07 o
   5   8   4      107.54      131.81     33.56 o
   1   9   4      121.94      127.86     34.14 o
   2   9   4      154.21      140.49     36.96 o
   3   9   4      904.31      810.63     61.00 o
   1   1   5      641.20      588.32     13.92 o
   2   1   5     4434.19     4392.22     70.17 o
   3   1   5     1961.55     2187.01     41.39 o
   4   1   5      163.49      183.50     10.90 o
   5   1   5     1561.80     1465.06     49.68 o
   6   1   5      807.30      792.73     29.86 o
   7   1   5     2778.71     2717.53     64.21 o
   8   1   5      133.24      113.08     29.78 o
   9   1   5       31.44       59.47     36.53 o
   0   2   5    46621.05    43351.32   1370.33 o
   1   2   5    25263.73    25221.39    359.61 o
   2   2   5      550.92      535.04     14.06 o
   3   2   5      470.90      381.17     16.65 o
   4   2   5     1283.62     1204.20     37.77 o
   5   2   5      446.00      464.13     19.26 o
   6   2   5      193.76      210.82     21.60 o
   7   2   5       37.29       64.46     26.22 o
   8   2   5      137.94      128.68     31.29 o
   9   2   5      120.87      109.59     35.83 o
   1   3   5     3924.79     3917.90     78.87 o
   2   3   5     1399.26     1348.76     47.09 o
   3   3   5    11107.17    11291.48    359.23 o
   4   3   5      349.84      337.95     15.66 o
   5   3   5     4989.42     5285.55    126.49 o
   6   3   5     1078.46     1008.55     39.96 o
   7   3   5     1753.38     1908.72     72.63 o
   8   3   5      413.86      482.54     36.85 o
   0   4   5       66.29       56.04     11.02 o
   1   4   5     9275.81     9267.55    186.66 o
   2   4   5     2228.71     2120.67     66.25 o
   3   4   5    10362.34    11446.33    209.29 o
   4   4   5      485.71      505.45     21.29 o
   5   4   5     1297.56     1219.92     96.71 o
   6   4   5      216.04      211.40     29.69 o
   7   4   5      290.43      262.32     33.88 o
   8   4   5        0.97       17.72     34.53 o
   1   5   5      472.91      480.67     15.13 o
   2   5   5      368.01      357.98     16.62 o
   3   5   5     4483.69     4477.74    147.74 o
   4   5   5     2257.45     2318.42     75.10 o
   5   5   5     6065.54     6202.19    462.60 o
   6   5   5      516.93      511.16     63.11 o
   7   5   5     2268.62     2216.36    106.80 o
   0   6   5     3686.54     3794.70     96.63 o
   1   6   5     9831.27     9536.62    258.05 o
   2   6   5     1058.18     1054.67     36.20 o
   3   6   5     2577.49     2592.95    103.32 o
   4   6   5      111.22      107.79     22.00 o
   5   6   5        9.00        2.95     22.80 o
   6   6   5      152.69      189.24     28.14 o
   7   6   5       68.24       81.25     35.39 o
   1   7   5      145.39      152.62     20.79 o
   2   7   5      220.45      271.25     22.70 o
   3   7   5     1681.27     1643.41     83.54 o
   4   7   5       66.19       62.17     23.87 o
   5   7   5     1713.83     1722.93     76.97 o
   6   7   5      521.71      511.18     43.60 o
   0   8   5       46.08       71.05     34.92 o
   1   8   5     1097.47     1093.66     43.98 o
   2   8   5      117.98      105.45     31.32 o
   3   8   5      387.60      305.06     37.59 o
   4   8   5      119.95      150.43     35.18 o
   5   8   5      103.01      136.21     34.87 o
   1   9   5      198.57      225.57     30.86 o
   2   9   5        0.16       35.99     35.90 o
   3   9   5      226.25      192.49     45.74 o
   0   0   6    13430.67    14833.90    748.48 o
   1   0   6    51732.53    52189.44   1024.38 o
   2   0   6      705.22      714.03     21.57 o
   3   0   6     6305.50     5956.45    162.75 o
   4   0   6       26.49       32.19     15.65 o
   5   0   6      787.56      693.13     31.53 o
   6   0   6      475.13      478.73     34.02 o
   7   0   6     1906.97     1859.69     65.75 o
   8   0   6      309.85      291.22     53.01 o
   9   0   6      993.08      845.31     72.37 o
   1   1   6     4988.02     5229.17     84.45 o
   2   1   6       90.86       93.79      6.80 o
   3   1   6    13746.80    13129.65    268.68 o
   4   1   6      472.41      473.19     15.56 o
   5   1   6    11530.44    11678.04    184.10 o
   6   1   6      494.16      470.84     23.08 o
   7   1   6     5633.89     5693.25    127.74 o
   8   1   6      281.88      290.23     35.18 o
   9   1   6      863.50      816.09     48.41 o
   0   2   6      702.11      707.22     30.99 o
   1   2   6    20170.64    19881.23    535.69 o
   2   2   6     2388.21     2316.96     81.16 o
   3   2   6     8357.40     8453.32    226.22 o
   4   2   6      724.64      745.82     21.67 o
   5   2   6      889.05      815.75     27.71 o
   6   2   6       10.11       -2.89     19.83 o
   7   2   6        7.37       26.54     26.07 o
   8   2   6      182.40      180.02     32.64 o
   9   2   6     1046.07      997.57     60.14 o
   1   3   6     1662.51     1698.95     43.76 o
   2   3   6      493.27      514.27     14.65 o
   3   3   6     3100.20     2995.75     91.07 o
   4   3   6      238.47      231.17     20.49 o
   5   3   6     3427.58     3190.30    182.10 o
   6   3   6       13.09       26.34     22.21 o
   7   3   6     1844.80     1951.87    107.73 o
   8   3   6        0.64       25.90     32.55 o
   0   4   6      648.69      639.92     22.32 o
   1   4   6     4533.31     4442.14    112.48 o
   2   4   6      382.61      415.68     14.25 o
   3   4   6      693.28      694.17     25.73 o
   4   4   6        3.41        9.17     15.21 o
   5   4   6       63.67       79.11     19.63 o
   6   4   6       10.92        0.38     21.08 o
   7   4   6      451.85      430.62     43.68 o
   8   4   6        0.22       39.99     34.59 o
   1   5   6       78.27       88.55     10.93 o
   2   5   6      195.19      209.79     15.45 o
   3   5   6      101.46       95.78     15.44 o
   4   5   6      318.85      349.40     25.31 o
   5   5   6      179.70      208.00     22.92 o
   6   5   6      189.92      176.50     26.49 o
   7   5   6       50.98       75.73     30.96 o
   0   6   6       84.28       65.09     19.80 o
   1   6   6     2202.00     2135.48     65.42 o
   2   6   6       75.95       79.81     15.99 o
   3   6   6      117.65      121.29     18.63 o
   4   6   6       42.91       34.43     21.58 o
   5   6   6      927.88      970.28     41.28 o
   6   6   6       13.09       10.67     26.21 o
   7   6   6        6.02        8.00     33.10 o
   1   7   6      446.76      454.31     27.51 o
   2   7   6        9.48       -0.87     20.00 o
   3   7   6      613.42      611.11     31.33 o
   4   7   6       14.38        2.52     25.48 o
   5   7   6     1011.41      975.30     57.94 o
   6   7   6      404.67      406.01     49.32 o
   0   8   6      382.43      410.52     42.11 o
   1   8   6     2661.84     2686.14     95.02 o
   2   8   6       21.80       20.14     27.70 o
   3   8   6     1423.49     1358.23    102.95 o
   4   8   6       34.48       46.03     36.67 o
   1   9   6       30.64       24.87     28.42 o
   2   9   6      137.98      125.56     37.59 o
   1   1   7     6884.14     6735.70    124.94 o
   2   1   7       33.19       39.74      6.74 o
   3   1   7      944.71      876.11     21.55 o
   4   1   7      450.60      532.00     22.23 o
   5   1   7     1086.56     1025.33     30.42 o
   6   1   7      312.82      316.48     20.63 o
   7   1   7       36.96       42.50     29.92 o
   8   1   7       85.65       75.06     30.89 o
   9   1   7       84.74       92.28     38.77 o
   0   2   7      228.04      243.86     15.17 o
   1   2   7     3209.80     2937.53     61.49 o
   2   2   7      207.16      233.17      9.40 o
   3   2   7     4156.73     3955.91     84.63 o
   4   2   7       29.08       25.06     11.29 o
   5   2   7     1588.93     1529.11     45.81 o
   6   2   7       85.97      105.84     21.11 o
   7   2   7      162.87      129.71     30.62 o
   8   2   7        9.99        9.00     33.66 o
   9   2   7      254.87      243.57     39.37 o
   1   3   7       11.22       19.04      7.30 o
   2   3   7      480.33      473.71     14.57 o
   3   3   7     7330.45     7544.99    200.14 o
   4   3   7      477.04      475.27     20.23 o
   5   3   7     6559.84     6714.20    210.79 o
   6   3   7      114.30      109.21     23.55 o
   7   3   7     3984.52     4058.52    162.94 o
   8   3   7       10.35       33.09     35.99 o
   0   4   7     1116.15     1202.10     36.08 o
   1   4   7    34670.17    35799.28    537.83 o
   2   4   7      534.03      585.06     20.25 o
   3   4   7     6436.38     6363.91    206.89 o
   4   4   7       45.59       61.67     16.32 o
   5   4   7       12.38       14.28     19.14 o
   6   4   7       19.25       19.69     21.92 o
   7   4   7       59.21       68.12     31.59 o
   8   4   7      149.55      186.16     36.79 o
   1   5   7     1951.17     1884.74     46.23 o
   2   5   7      102.61      104.56     14.38 o
   3   5   7     4856.24     4885.01    175.78 o
   4   5   7       19.38       35.21     17.97 o
   5   5   7     5048.20     5415.91    145.19 o
   6   5   7       14.98       18.00     24.29 o
   7   5   7     3217.40     3229.51    218.14 o
   0   6   7       21.59       37.08     21.16 o
   1   6   7     5252.62     5209.98    134.68 o
   2   6   7        3.63       -0.69     15.29 o
   3   6   7     3775.44     3593.22    183.83 o
   4   6   7       10.99       19.64     21.88 o
   5   6   7     1481.48     1483.00     75.18 o
   6   6   7       19.89       34.67     27.30 o
   7   6   7       71.12       81.05     36.40 o
   1   7   7      439.71      385.79     28.22 o
   2   7   7        0.26        3.51     21.69 o
   3   7   7     2107.05     2063.37    179.55 o
   4   7   7      146.10      126.05     27.41 o
   5   7   7     2145.93     2083.56    165.92 o
   6   7   7        6.31       10.07     33.23 o
   0   8   7        7.62       26.17     33.35 o
   1   8   7     1636.81     1547.21     52.69 o
   2   8   7      235.38      229.70     30.96 o
   3   8   7      294.04      266.48     39.80 o
   4   8   7        0.57       -9.73     31.78 o
   1   9   7        1.73        2.56     29.61 o
   2   9   7       10.95        5.97     30.83 o
   1   0   8    56424.68    53798.76   2168.35 o
   2   0   8       12.48       26.74      9.94 o
   3   0   8    22032.04    21692.60    503.87 o
   4   0   8      460.25      485.86     21.91 o
   5   0   8       34.60       46.47     20.30 o
   6   0   8      256.10      230.73     30.68 o
   7   0   8     1048.29      962.43     51.02 o
   8   0   8      115.92      129.91     51.46 o
   9   0   8      494.32      343.33     61.51 o
   1   1   8      390.14      392.63     11.22 o
   2   1   8     2221.06     2179.12     38.77 o
   3   1   8     9005.85     8811.24    143.92 o
   4   1   8       67.58       67.64     11.50 o
   5   1   8    13030.90    12603.87    224.66 o
   6   1   8     1223.43     1215.16     35.02 o
   7   1   8     4171.86     4327.79    101.67 o
   8   1   8      102.82      117.45     33.12 o
   9   1   8     1030.82      992.58     57.41 o
   0   2   8      376.91      400.27     16.94 o
   1   2   8     9229.19     8910.36    141.60 o
   2   2   8     1613.93     1524.04     33.81 o
   3   2   8     8387.80     7713.09    136.06 o
   4   2   8       26.56       12.66     11.48 o
   5   2   8     1083.56     1131.57     31.74 o
   6   2   8      240.82      259.51     24.63 o
   7   2   8        5.37       17.87     28.95 o
   8   2   8      184.01      199.84     35.22 o
   1   3   8      812.48      784.37     19.42 o
   2   3   8        3.68       30.83      9.34 o
   3   3   8     5687.41     5401.28    163.73 o
   4   3   8     3099.02     2913.58    145.89 o
   5   3   8     2244.35     2083.83     93.14 o
   6   3   8       45.46       61.83     24.57 o
   7   3   8     1102.91     1081.47     70.85 o
   8   3   8       45.33       86.81     34.93 o
   0   4   8      799.77      760.81     29.77 o
   1   4   8     2250.31     2310.97     50.89 o
   2   4   8      465.84      472.29     15.62 o
   3   4   8       92.04      108.63     14.79 o
   4   4   8       27.20       41.79     16.47 o
   5   4   8       17.70       25.57     20.73 o
   6   4   8       53.99       64.22     26.40 o
   7   4   8      223.81      186.51     32.26 o
   8   4   8        8.06        7.98     36.55 o
   1   5   8      205.26      238.47     12.39 o
   2   5   8       12.39        9.43     14.73 o
   3   5   8       10.16       18.10     15.60 o
   4   5   8      171.26      168.15     19.76 o
   5   5   8        0.55       26.98     22.75 o
   6   5   8      265.27      281.16     28.89 o
   7   5   8        4.96       47.19     33.03 o
   0   6   8     1340.74     1229.56     58.74 o
   1   6   8      406.97      453.88     22.84 o
   2   6   8      128.78      123.32     19.93 o
   3   6   8     1057.22      948.66     37.95 o
   4   6   8       85.04       76.87     24.63 o
   5   6   8      109.04      116.11     27.80 o
   6   6   8       12.24       26.59     29.98 o
   1   7   8       86.35       96.20     22.96 o
   2   7   8       15.46        5.54     22.18 o
   3   7   8      887.47      879.17     85.43 o
   4   7   8        5.08       -1.16     28.69 o
   5   7   8      787.50      791.30     92.46 o
   6   7   8       14.65       26.03     33.64 o
   0   8   8      505.43      421.71     43.03 o
   1   8   8     2903.53     2830.55    127.07 o
   2   8   8       25.22       31.38     30.64 o
   3   8   8     1073.97      978.65    149.28 o
   4   8   8       23.51       27.58     32.56 o
   1   9   8       60.53       76.22     30.45 o
   2   9   8      161.41      108.86     32.70 o
   1   1   9      188.01      198.83      9.28 o
   2   1   9      922.82      892.72     19.15 o
   3   1   9     7171.91     7406.09    127.47 o
   4   1   9     1063.04     1034.43     24.53 o
   5   1   9      406.16      443.35     20.09 o
   6   1   9       67.51       78.44     19.61 o
   7   1   9      131.02      135.06     30.71 o
   8   1   9       45.35       45.05     33.17 o
   0   2   9      765.21      779.83     26.54 o
   1   2   9     7070.91     6896.77    137.89 o
   2   2   9     2604.95     2641.59     47.72 o
   3   2   9     8243.21     8489.21    141.19 o
   4   2   9      185.66      187.06     14.46 o
   5   2   9      742.41      758.14     29.08 o
   6   2   9      104.97       86.09     22.94 o
   7   2   9      167.07      178.14     31.64 o
   8   2   9       91.06      121.72     34.44 o
   1   3   9      568.89      582.17     18.07 o
   2   3   9       10.64       15.69      9.34 o
   3   3   9     1911.44     1696.66     43.89 o
   4   3   9     1932.43     1871.42     46.65 o
   5   3   9     5751.76     5653.86    121.55 o
   6   3   9      465.95      434.17     31.83 o
   7   3   9     2578.20     2636.26     93.22 o
   8   3   9      282.22      271.58     38.07 o
   0   4   9      427.49      408.61     19.76 o
   1   4   9    14224.69    14340.03    273.09 o
   2   4   9     2677.82     2613.70     70.14 o
   3   4   9     3949.52     3845.62     91.79 o
   4   4   9      422.03      412.47     36.72 o
   5   4   9      176.88      185.42     22.40 o
   6   4   9        0.33       -2.63     25.71 o
   7   4   9      523.59      499.71     34.97 o
   8   4   9       32.12       23.75     36.31 o
   1   5   9      311.32      331.30     16.95 o
   2   5   9      680.75      647.28     24.35 o
   3   5   9     3568.91     3293.25     97.96 o
   4   5   9     1698.36     1685.64     92.30 o
   5   5   9     4121.23     3679.99    211.20 o
   6   5   9     1054.76     1015.39     73.88 o
   7   5   9     1587.59     1520.86    150.96 o
   0   6   9     5670.32     5197.70    159.26 o
   1   6   9     3432.25     3340.70     96.46 o
   2   6   9      927.07      850.63     53.78 o
   3   6   9     2462.08     2281.26     79.50 o
   4   6   9      102.20       96.03     25.25 o
   5   6   9      313.37      306.16     30.56 o
   6   6   9      119.92       90.54     31.38 o
   1   7   9      362.64      327.81     26.30 o
   2   7   9      562.27      538.72     40.38 o
   3   7   9     1555.29     1539.47    121.26 o
   4   7   9      273.93      285.28     41.43 o
   5   7   9     1109.12     1066.85    132.53 o
   0   8   9       85.58      111.09     36.95 o
   1   8   9     1407.34     1238.80     48.54 o
   2   8   9      254.93      198.65     33.26 o
   3   8   9      255.50      220.91     40.25 o
   4   8   9       53.36       53.86     33.19 o
   1   9   9        2.01        1.20     29.39 o
   0   0  10     7605.60     7122.12    205.02 o
   1   0  10    20734.84    21031.84    503.44 o
   2   0  10     4586.73     4334.36    117.08 o
   3   0  10     5030.45     4744.68    101.68 o
   4   0  10      327.87      264.69     19.71 o
   5   0  10     1674.12     1639.54     60.55 o
   6   0  10       95.69      117.27     31.32 o
   7   0  10       12.05        9.37     34.57 o
   8   0  10      158.76      168.50     53.64 o
   1   1  10     3731.53     3884.86     60.65 o
   2   1  10      983.00      945.72     20.74 o
   3   1  10     3774.59     3604.45     64.61 o
   4   1  10     5876.52     5714.16     86.33 o
   5   1  10     4360.53     4432.97    130.45 o
   6   1  10     3492.25     3422.04     89.88 o
   7   1  10     3366.42     3341.76    134.01 o
   8   1  10      569.15      658.48     41.08 o
   0   2  10     6276.54     6151.58    134.81 o
   1   2  10    10336.22    10188.15    185.48 o
   2   2  10     9074.81     9352.36    155.78 o
   3   2  10     2510.95     2275.46     46.93 o
   4   2  10     1653.55     1538.55     33.47 o
   5   2  10      612.19      625.15     28.45 o
   6   2  10      176.97      157.78     25.13 o
   7   2  10      405.79      462.04     35.81 o
   8   2  10      720.17      839.58     51.28 o
   1   3  10        8.60       11.20      8.60 o
   2   3  10     2708.53     2566.61     66.09 o
   3   3  10     1897.02     1821.36     37.27 o
   4   3  10     2617.03     2629.65     67.17 o
   5   3  10     2557.47     2503.37     68.72 o
   6   3  10      465.56      492.29     29.93 o
   7   3  10      243.70      248.40     33.73 o
   8   3  10      298.53      297.04     38.50 o
   0   4  10     2613.07     2244.76    143.70 o
   1   4  10       31.45       38.79     10.97 o
   2   4  10      711.37      661.71     26.97 o
   3   4  10     1052.92     1042.48     30.05 o
   4   4  10       53.55       62.56     18.28 o
   5   4  10      310.80      280.11     23.72 o
   6   4  10        4.80      -12.75     26.19 o
   7   4  10       13.95       47.48     31.73 o
   8   4  10        4.55        0.27     39.40 o
   1   5  10      174.19      190.37     16.02 o
   2   5  10       24.46       19.77     17.30 o
   3   5  10        0.09        9.15     18.86 o
   4   5  10        7.12        4.62     20.88 o
   5   5  10       72.98       87.61     25.71 o
   6   5  10       95.01      104.28     29.59 o
   7   5  10        1.07        4.52     34.98 o
   0   6  10      173.40      232.12     35.10 o
   1   6  10      333.74      365.61     22.84 o
   2   6  10      472.39      464.27     29.83 o
   3   6  10      736.72      749.32     57.92 o
   4   6  10      166.51      162.74     26.96 o
   5   6  10        8.23       24.24     27.84 o
   6   6  10       11.54       31.89     30.92 o
   1   7  10       15.44       28.63     22.79 o
   2   7  10       32.37       37.21     23.45 o
   3   7  10      297.59      327.56     42.62 o
   4   7  10      183.98      178.99     31.61 o
   5   7  10      423.74      431.50     58.65 o
   0   8  10      479.83      479.12     45.51 o
   1   8  10     1500.96     1415.47     56.49 o
   2   8  10      497.37      391.85     60.26 o
   3   8  10      546.35      516.51     90.75 o
   4   8  10      128.33      107.19     34.32 o
   1   1  11     1976.78     2078.88     38.98 o
   2   1  11       88.81      100.93      9.24 o
   3   1  11      332.33      334.02     14.91 o
   4   1  11      708.96      696.36     21.46 o
   5   1  11      564.76      571.78     20.80 o
   6   1  11      489.59      521.51     25.67 o
   7   1  11      675.73      721.46     38.69 o
   8   1  11      124.73      158.35     34.78 o
   0   2  11     4007.41     3913.50    137.57 o
   1   2  11     5320.09     5379.44     92.52 o
   2   2  11     4220.16     3943.02     73.87 o
   3   2  11      307.49      329.37     14.37 o
   4   2  11      214.72      233.35     15.51 o
   5   2  11      113.16       86.61     17.17 o
   6   2  11      180.55      163.99     26.25 o
   7   2  11       12.46       32.93     31.49 o
   8   2  11      183.23      183.74     36.37 o
   1   3  11     2577.74     2554.30     58.28 o
   2   3  11     2721.05     2598.51     52.57 o
   3   3  11     1807.54     1641.51     33.80 o
   4   3  11     2820.10     2709.50     58.00 o
   5   3  11      720.17      742.96     28.58 o
   6   3  11     2125.27     2073.86     60.41 o
   7   3  11      755.69      713.15     67.54 o
   8   3  11      619.37      605.04     47.83 o
   0   4  11    12488.83    12275.84    371.22 o
   1   4  11     3135.63     2878.62     84.70 o
   2   4  11     2620.64     2378.52     58.52 o
   3   4  11     2125.03     2163.03     78.94 o
   4   4  11     2543.88     2550.32     64.53 o
   5   4  11     2906.49     2664.89     91.14 o
   6   4  11      213.28      211.60     32.00 o
   7   4  11        5.01        0.56     32.62 o
   1   5  11      587.88      577.18     20.67 o
   2   5  11     2623.86     2586.67     81.31 o
   3   5  11      914.31      950.74     38.26 o
   4   5  11     2646.06     2618.05    103.36 o
   5   5  11     1713.23     1623.64     68.80 o
   6   5  11     2795.31     2686.53    144.51 o
   7   5  11     1023.23      949.71     74.94 o
   0   6  11     4839.30     4927.04    189.16 o
   1   6  11     4527.41     4362.18    235.70 o
   2   6  11     5268.21     5132.71    247.84 o
   3   6  11      633.43      636.67     32.68 o
   4   6  11      273.43      237.97     28.80 o
   5   6  11        8.30       16.51     28.76 o
   6   6  11      110.82       86.48     32.56 o
   1   7  11        1.44       -3.19     23.29 o
   2   7  11      133.94      129.10     25.62 o
   3   7  11      242.45      227.19     33.77 o
   4   7  11     1906.74     1821.20    172.31 o
   5   7  11      478.39      414.31     62.63 o
   0   8  11      411.85      391.92     45.33 o
   1   8  11       34.54       41.59     27.35 o
   2   8  11      351.55      261.83     60.05 o
   3   8  11      181.81      128.18     31.34 o
   0   0  12    14069.13    14302.95    367.41 o
   1   0  12      568.50      504.78     18.78 o
   2   0  12    12905.78    12086.02    313.06 o
   3   0  12      363.22      288.97     23.13 o
   4   0  12     6638.37     6636.95    139.88 o
   5   0  12     1805.42     1674.70     52.69 o
   6   0  12      203.41      231.08     29.17 o
   7   0  12       26.17       42.72     39.71 o
   8   0  12      997.34      930.39     85.60 o
   1   1  12      280.14      294.73     10.98 o
   2   1  12     7933.22     7804.94    118.36 o
   3   1  12      414.05      391.97     14.60 o
   4   1  12     8181.17     7910.72    138.79 o
   5   1  12     1274.73     1189.83     39.68 o
   6   1  12     4018.22     4124.54     86.47 o
   7   1  12      506.18      560.26     37.37 o
   8   1  12     1360.75     1400.66     75.77 o
   0   2  12    24932.98    24608.36    518.30 o
   1   2  12     4092.79     4246.91     65.05 o
   2   2  12     7372.87     7162.88    131.88 o
   3   2  12     2100.43     2027.83     50.06 o
   4   2  12      134.62      153.40     15.48 o
   5   2  12       56.89       60.28     18.86 o
   6   2  12       68.87       71.98     25.62 o
   7   2  12        7.01        1.76     31.00 o
   8   2  12      311.25      357.10     39.13 o
   1   3  12       67.21       60.01     11.28 o
   2   3  12      328.63      334.11     15.60 o
   3   3  12     1022.44      958.95     27.74 o
   4   3  12      676.18      656.04     25.11 o
   5   3  12       55.33       44.41     21.14 o
   6   3  12     3494.22     3373.32     86.96 o
   7   3  12      228.64      229.60     32.90 o
   8   3  12      482.83      435.35     48.55 o
   0   4  12      860.06      871.39     36.57 o
   1   4  12       59.16       39.51     13.61 o
   2   4  12      259.00      276.17     16.30 o
   3   4  12        6.91       17.94     17.01 o
   4   4  12      373.63      392.14     24.63 o
   5   4  12      101.00      155.70     25.87 o
   6   4  12       78.58       94.02     31.03 o
   7   4  12       67.08       76.13     34.01 o
   1   5  12       80.70       81.20     15.57 o
   2   5  12      271.96      233.34     26.22 o
   3   5  12      299.91      305.82     25.05 o
   4   5  12      887.61      925.64     35.62 o
   5   5  12       10.16       16.37     27.02 o
   6   5  12      186.57      155.69     33.96 o
   7   5  12       18.18        0.19     35.50 o
   0   6  12     1954.29     1888.56    107.04 o
   1   6  12      689.70      709.91     49.13 o
   2   6  12        5.78       18.91     21.29 o
   3   6  12      457.77      409.18     35.57 o
   4   6  12      100.72      127.42     28.85 o
   5   6  12       14.71      -10.20     32.22 o
   6   6  12       45.31       47.63     35.24 o
   1   7  12        4.92      -11.35     24.13 o
   2   7  12      867.44      836.72     69.04 o
   3   7  12       66.09       79.48     28.56 o
   4   7  12      548.78      496.68     60.42 o
   5   7  12      114.78      100.85     36.11 o
   0   8  12      535.07      545.75     65.48 o
   1   8  12      348.81      296.85     38.21 o
   2   8  12     1195.93     1105.82     72.47 o
   3   8  12      193.00      139.31     32.91 o
   1   1  13      130.52      125.58      8.47 o
   2   1  13      389.92      381.85     13.77 o
   3   1  13       15.17       17.23     11.60 o
   4   1  13       11.82       26.02     14.97 o
   5   1  13      226.69      216.67     19.17 o
   6   1  13     1139.65     1211.64     37.36 o
   7   1  13       43.71       52.02     31.11 o
   8   1  13      240.65      281.63     39.93 o
   0   2  13    13529.96    13063.08    262.78 o
   1   2  13      105.00       95.53     12.16 o
   2   2  13     3597.54     3466.44     68.11 o
   3   2  13     2104.88     1980.14     53.39 o
   4   2  13     1801.31     1698.61     44.35 o
   5   2  13        4.41       -0.75     17.79 o
   6   2  13      120.97      110.15     26.62 o
   7   2  13       10.36       15.30     31.00 o
   8   2  13       79.28       96.30     38.20 o
   1   3  13     1066.50     1000.22     32.40 o
   2   3  13     2472.45     2321.63     50.50 o
   3   3  13      261.69      254.83     16.55 o
   4   3  13     6003.54     5697.56    140.54 o
   5   3  13      186.67      191.88     23.75 o
   6   3  13     2508.95     2474.20     74.20 o
   7   3  13       74.08       93.65     32.79 o
   0   4  13     7270.05     6884.47    172.89 o
   1   4  13      219.40      221.30     16.10 o
   2   4  13     8166.17     7949.50    223.56 o
   3   4  13      148.86      146.39     17.98 o
   4   4  13      903.93      917.77     33.94 o
   5   4  13      118.21      116.56     26.28 o
   6   4  13       27.28       10.62     30.68 o
   7   4  13      221.03      182.08     36.43 o
   1   5  13      305.82      345.59     20.63 o
   2   5  13     1613.34     1538.39     58.63 o
   3   5  13       18.21        9.93     22.30 o
   4   5  13     3823.76     3568.31    112.39 o
   5   5  13       89.10       92.52     28.74 o
   6   5  13     2126.81     1946.67    150.74 o
   0   6  13     4413.67     4286.60    171.72 o
   1   6  13      274.02      290.75     26.63 o
   2   6  13     2705.75     2621.88    133.53 o
   3   6  13       47.05       28.82     25.88 o
   4   6  13      785.60      736.70     61.82 o
   5   6  13       42.38       52.75     33.23 o
   6   6  13        1.33       -0.27     36.19 o
   1   7  13       20.37       13.06     25.25 o
   2   7  13      870.59      803.60    101.27 o
   3   7  13        4.67       12.86     28.24 o
   4   7  13      959.39      867.17    110.29 o
   0   8  13     2365.25     2140.05    111.38 o
   1   8  13       23.76       -7.45     27.80 o
   2   8  13      677.85      540.51     75.86 o
   3   8  13        0.64       24.92     31.18 o
   0   0  14    24104.03    26445.69    676.00 o
   1   0  14       38.91       30.19     10.84 o
   2   0  14    17706.98    17705.43    354.73 o
   3   0  14        7.76        9.91     17.00 o
   4   0  14     2099.00     2017.96     53.76 o
   5   0  14      946.86      925.77     40.99 o
   6   0  14       56.52       62.70     31.89 o
   7   0  14      105.74      139.38     42.88 o
   8   0  14      554.44      637.02    147.84 o
   1   1  14       22.99       23.52      9.60 o
   2   1  14     3018.00     2902.21     49.94 o
   3   1  14       90.14       90.62     13.61 o
   4   1  14     8687.66     8715.01    191.38 o
   5   1  14        7.78       14.21     18.08 o
   6   1  14     4275.80     4284.39    120.41 o
   7   1  14        0.30        0.00     32.06 o
   8   1  14     1570.63     1643.59     79.48 o
   0   2  14     4938.71     4842.90    167.20 o
   1   2  14      205.73      200.84     13.15 o
   2   2  14     7482.24     7201.19    130.17 o
   3   2  14       35.31       26.83     14.50 o
   4   2  14     1775.08     1628.81     37.70 o
   5   2  14       75.99       43.45     19.81 o
   6   2  14       11.93        9.93     27.63 o
   7   2  14       94.77       94.16     35.91 o
   8   2  14      145.80      149.23     40.89 o
   1   3  14      214.89      225.63     16.62 o
   2   3  14      648.08      652.95     22.32 o
   3   3  14      196.55      197.18     17.33 o
   4   3  14     1996.61     1821.71     63.38 o
   5   3  14      102.27      112.39     24.07 o
   6   3  14     1243.43     1196.43     77.99 o
   7   3  14       17.86       19.87     32.84 o
   0   4  14     2557.30     2383.68     81.94 o
   1   4  14      390.01      389.01     22.03 o
   2   4  14      258.05      317.14     19.21 o
   3   4  14      130.36      131.18     19.87 o
   4   4  14       63.42       82.59     22.69 o
   5   4  14        1.06      -12.73     26.21 o
   6   4  14       80.32       74.46     32.40 o
   7   4  14       12.76       16.05     34.73 o
   1   5  14       14.68       16.93     17.04 o
   2   5  14      378.12      384.96     27.52 o
   3   5  14        6.20      -14.73     23.82 o
   4   5  14       19.44       44.16     26.05 o
   5   5  14       54.89       62.63     31.06 o
   6   5  14       46.02       50.92     34.62 o
   0   6  14      182.06      257.22     39.33 o
   1   6  14       10.82       25.40     21.42 o
   2   6  14      605.25      618.99     48.73 o
   3   6  14       13.34       14.42     25.72 o
   4   6  14      277.35      245.15     33.04 o
   5   6  14        0.17      -16.45     33.51 o
   1   7  14        3.91        6.20     24.90 o
   2   7  14      433.62      416.45     49.46 o
   3   7  14       89.58       73.85     28.97 o
   4   7  14      515.81      451.24     59.40 o
   0   8  14     2315.69     2247.62    172.87 o
   1   8  14        2.93       -8.20     32.30 o
   2   8  14      871.43      898.78    103.59 o
   1   1  15      122.24      137.13     11.03 o
   2   1  15      779.44      760.40     21.52 o
   3   1  15       15.12        4.99     14.48 o
   4   1  15      198.06      198.66     18.99 o
   5   1  15      557.98      619.92     25.43 o
   6   1  15      502.30      527.20     26.72 o
   7   1  15        0.51       10.07     37.65 o
   8   1  15       50.61       66.31     43.34 o
   0   2  15     3893.63     3836.50    146.37 o
   1   2  15       26.51       23.11     11.17 o
   2   2  15      816.82      817.58     25.87 o
   3   2  15      108.21       98.23     15.64 o
   4   2  15     1477.34     1354.47     35.63 o
   5   2  15      164.79      149.28     21.78 o
   6   2  15       57.09       35.42     28.80 o
   7   2  15      131.93      110.58     37.24 o
   1   3  15       31.05       28.04     13.61 o
   2   3  15     1200.94     1157.89     31.83 o
   3   3  15      355.77      404.53     20.20 o
   4   3  15     3067.57     2765.53     75.13 o
   5   3  15       86.73       63.53     24.64 o
   6   3  15     2789.76     2613.98    140.29 o
   7   3  15        9.31        1.35     33.53 o
   0   4  15     8079.03     8948.88    268.65 o
   1   4  15      232.99      266.84     18.30 o
   2   4  15    10709.73    10855.74    220.65 o
   3   4  15      433.05      391.23     31.32 o
   4   4  15     1074.23     1049.09     38.75 o
   5   4  15        0.59      -17.31     25.56 o
   6   4  15       43.76       17.77     32.23 o
   7   4  15        5.62       -7.02     34.99 o
   1   5  15       55.91       72.99     18.12 o
   2   5  15      467.55      484.58     28.57 o
   3   5  15      440.86      354.54     38.94 o
   4   5  15     4299.40     4075.84    113.32 o
   5   5  15      214.37      227.58     34.65 o
   6   5  15     1295.60     1159.00    113.94 o
   0   6  15     3244.42     3793.83    207.42 o
   1   6  15     1041.98      923.11     51.05 o
   2   6  15     2240.61     2189.05    124.10 o
   3   6  15       17.50        2.17     26.14 o
   4   6  15      882.02      898.85     65.79 o
   5   6  15        2.16       -9.48     33.73 o
   1   7  15      129.57       96.91     27.72 o
   2   7  15      923.11      962.87    131.90 o
   3   7  15      118.77      111.84     30.10 o
   4   7  15      507.77      515.69     75.13 o
   0   8  15      778.73      732.44     97.94 o
   1   8  15       31.62       21.49     34.87 o
   0   0  16    11520.26    11506.82    328.93 o
   1   0  16     2772.85     2244.28     76.48 o
   2   0  16    12935.30    13206.51    278.34 o
   3   0  16     1078.30     1133.34     40.25 o
   4   0  16       36.44       32.47     25.53 o
   5   0  16      312.75      265.68     31.62 o
   6   0  16      180.85      136.08     35.57 o
   7   0  16      299.54      303.17     49.87 o
   1   1  16      184.00      201.08     14.22 o
   2   1  16      989.25      969.75     25.93 o
   3   1  16      819.74      818.01     25.84 o
   4   1  16     3543.10     3349.18     58.96 o
   5   1  16     1942.28     1886.97     48.85 o
   6   1  16     2811.69     2630.64     60.42 o
   7   1  16      368.04      412.66     45.00 o
   0   2  16     6587.01     6243.26    305.16 o
   1   2  16     1882.29     1756.49     40.22 o
   2   2  16     1229.84     1173.32     29.84 o
   3   2  16     1196.71     1131.93     31.08 o
   4   2  16     3703.15     3650.12     71.54 o
   5   2  16      196.66      158.94     24.08 o
   6   2  16      311.31      269.95     32.56 o
   7   2  16      145.70      168.73     39.07 o
   1   3  16       27.96        5.76     14.89 o
   2   3  16     3165.47     2767.92     61.31 o
   3   3  16     1870.06     1861.06     41.79 o
   4   3  16      787.34      803.24     29.46 o
   5   3  16      366.73      385.80     29.51 o
   6   3  16      813.76      823.99     53.70 o
   7   3  16      156.96      109.85     35.28 o
   0   4  16      800.06      765.64     42.41 o
   1   4  16      241.23      248.37     18.51 o
   2   4  16      835.74      863.18     35.39 o
   3   4  16        9.39       16.84     21.27 o
   4   4  16        0.55       -9.92     24.81 o
   5   4  16        4.58       22.97     25.93 o
   6   4  16       18.52       -1.98     32.33 o
   1   5  16       35.94       44.79     18.22 o
   2   5  16      911.40      845.02     34.40 o
   3   5  16       19.80        2.93     24.65 o
   4   5  16       10.79       29.66     28.48 o
   5   5  16       10.90        0.31     32.71 o
   6   5  16        0.23        2.73     38.24 o
   0   6  16     1289.79     1204.50     64.55 o
   1   6  16       44.77       51.97     23.73 o
   2   6  16      265.36      234.46     28.10 o
   3   6  16        0.34        7.36     27.72 o
   4   6  16      308.09      302.52     37.48 o
   5   6  16        1.23       -6.27     34.86 o
   1   7  16        6.35        3.47     26.68 o
   2   7  16       18.12       32.65     28.37 o
   3   7  16        1.39       10.11     30.36 o
   1   1  17      869.66      889.83     26.41 o
   2   1  17      194.88      199.54     16.20 o
   3   1  17     1431.56     1401.46     36.86 o
   4   1  17     1243.72     1192.11     35.25 o
   5   1  17       74.18       74.43     24.09 o
   6   1  17      117.70      141.87     26.52 o
   7   1  17        3.74       39.27     40.91 o
   0   2  17     2546.33     2468.80    144.76 o
   1   2  17     1859.00     1837.53     63.93 o
   2   2  17     1876.74     1777.96     39.97 o
   3   2  17     1215.38     1112.47     32.24 o
   4   2  17      556.18      646.25     36.11 o
   5   2  17       77.58       90.65     23.94 o
   6   2  17       97.21       89.60     31.22 o
   7   2  17        8.14       11.61     41.33 o
   1   3  17        3.26       -8.22     14.66 o
   2   3  17      925.31      992.13     31.13 o
   3   3  17      418.63      421.92     23.78 o
   4   3  17      366.60      344.64     24.23 o
   5   3  17      897.96      814.07     42.64 o
   6   3  17     1468.14     1385.64     52.91 o
   7   3  17      742.53      747.61     66.05 o
   0   4  17     5968.97     6074.42    335.16 o
   1   4  17     2281.10     2160.23     57.68 o
   2   4  17     1753.55     1728.24     49.73 o
   3   4  17      137.80      143.60     23.39 o
   4   4  17      723.62      677.12     44.71 o
   5   4  17       37.18       41.39     29.80 o
   6   4  17       63.25       94.36     34.50 o
   1   5  17      747.81      748.21     37.89 o
   2   5  17      694.29      650.54     46.91 o
   3   5  17      737.51      711.22     37.29 o
   4   5  17     1179.57     1117.14     49.72 o
   5   5  17     1412.20     1319.70     85.45 o
   0   6  17     1247.30     1257.64     65.88 o
   1   6  17     1216.15     1237.69     65.37 o
   2   6  17     1457.47     1414.46    101.85 o
   3   6  17      810.60      795.04     62.23 o
   4   6  17      226.57      229.36     33.81 o
   1   7  17        3.63        1.98     27.20 o
   2   7  17      123.76       93.52     30.32 o
   3   7  17      817.30      797.01     87.28 o
   0   0  18     1236.95     1314.31     78.04 o
   1   0  18     6518.87     6556.73    140.37 o
   2   0  18     3635.30     3688.66     95.87 o
   3   0  18      803.26      884.65     43.86 o
   4   0  18     2685.66     2784.52    176.25 o
   5   0  18     1041.62      943.63     56.16 o
   6   0  18      353.83      337.80     43.75 o
   7   0  18      161.23      136.95     54.17 o
   1   1  18     1381.34     1315.72     34.99 o
   2   1  18      445.27      500.43     23.07 o
   3   1  18     2614.52     2502.47     48.50 o
   4   1  18     1276.52     1221.21     45.23 o
   5   1  18     2092.77     2062.75     52.47 o
   6   1  18      549.34      605.50     33.93 o
   7   1  18     1396.08     1386.91    101.78 o
   0   2  18     3691.54     3993.79    179.79 o
   1   2  18     5076.48     5376.18    196.85 o
   2   2  18     1292.13     1236.57     34.81 o
   3   2  18     1519.11     1420.22     38.16 o
   4   2  18       29.47       32.14     20.24 o
   5   2  18       18.97        3.35     24.63 o
   6   2  18        2.25      -27.80     34.87 o
   7   2  18      171.22      164.61     40.17 o
   1   3  18        6.81       10.40     17.37 o
   2   3  18      103.84       82.42     17.97 o
   3   3  18      646.01      703.03     35.80 o
   4   3  18      138.97      129.07     24.64 o
   5   3  18     1406.62     1283.97     58.93 o
   6   3  18      533.81      461.91     43.45 o
   0   4  18       18.64       -4.13     26.85 o
   1   4  18      223.81      236.26     20.70 o
   2   4  18       70.91       58.21     19.54 o
   3   4  18      426.59      388.19     33.49 o
   4   4  18       11.50       14.60     27.45 o
   5   4  18        0.11      -10.28     30.14 o
   6   4  18        9.47       13.18     36.73 o
   1   5  18        0.24      -16.15     20.54 o
   2   5  18        1.95       -9.79     23.04 o
   3   5  18      188.98      141.35     27.09 o
   4   5  18       82.21       75.18     30.51 o
   5   5  18        2.37      -23.56     33.97 o
   0   6  18      240.05      294.89     46.27 o
   1   6  18       81.60       73.55     25.13 o
   2   6  18       64.39       67.20     28.01 o
   3   6  18       74.06       84.07     28.55 o
   4   6  18       49.91       83.15     33.19 o
   1   7  18        2.35       -0.39     27.02 o
   2   7  18       74.49       57.98     29.66 o
   1   1  19      269.59      287.82     21.72 o
   2   1  19      368.94      405.59     23.08 o
   3   1  19       61.28       51.48     20.66 o
   4   1  19        9.17       -7.91     25.52 o
   5   1  19       94.36      101.04     28.74 o
   6   1  19      276.48      311.25     32.02 o
   7   1  19      264.03      237.96     51.19 o
   0   2  19     1143.89     1264.21     88.20 o
   1   2  19     1653.37     1714.98     49.41 o
   2   2  19      793.24      858.96     28.58 o
   3   2  19      722.89      781.31     27.79 o
   4   2  19      208.30      193.52     22.75 o
   5   2  19      131.64      117.19     25.98 o
   6   2  19       20.57       33.00     38.56 o
   1   3  19      355.20      419.25     26.90 o
   2   3  19       69.53       55.37     18.88 o
   3   3  19     2214.29     2157.34     68.50 o
   4   3  19      620.19      629.63     35.38 o
   5   3  19     1480.85     1340.46     83.13 o
   6   3  19       64.73       62.42     33.96 o
   0   4  19       25.71       46.15     29.49 o
   1   4  19     3614.38     3569.76     88.40 o
   2   4  19      887.58      828.88     40.18 o
   3   4  19     1500.19     1423.24     52.88 o
   4   4  19      297.88      277.68     32.71 o
   5   4  19      627.75      575.21     56.76 o
   1   5  19      591.34      617.33     37.85 o
   2   5  19      122.66      112.50     25.24 o
   3   5  19     1036.88     1032.47     47.89 o
   4   5  19      190.89      271.52     57.24 o
   5   5  19     1583.71     1636.68     78.26 o
   0   6  19      618.94      599.44     66.27 o
   1   6  19     2753.48     2785.03     81.00 o
   2   6  19      124.26      119.95     28.55 o
   3   6  19      765.83      822.21     78.88 o
   1   7  19       17.89        4.53     28.65 o
   0   0  20      472.73      531.03     55.83 o
   1   0  20     5002.62     4897.60    200.52 o
   2   0  20      653.93      777.99     51.42 o
   3   0  20     2662.84     2654.62     80.86 o
   4   0  20      734.22      816.59     78.06 o
   5   0  20      156.53      147.48     42.94 o
   6   0  20      300.79      287.57     45.46 o
   1   1  20      411.46      413.78     30.01 o
   2   1  20       47.45       36.33     19.84 o
   3   1  20     2589.49     2612.52     71.07 o
   4   1  20       10.97       15.88     27.07 o
   5   1  20     3246.72     3315.03     98.55 o
   6   1  20      102.01      119.27     31.65 o
   0   2  20        0.78      -24.16     32.87 o
   1   2  20     3804.86     3951.49    168.90 o
   2   2  20     1012.82     1041.45     36.46 o
   3   2  20     1862.43     1863.91     50.58 o
   4   2  20        5.25       -1.43     23.61 o
   5   2  20       66.88       39.41     32.66 o
   6   2  20        1.93       33.36     42.63 o
   1   3  20        2.48        9.67     18.44 o
   2   3  20      315.33      322.07     24.16 o
   3   3  20      758.79      733.21     33.92 o
   4   3  20      150.91      148.83     26.37 o
   5   3  20      462.81      444.39     34.31 o
   6   3  20       23.96       13.34     37.15 o
   0   4  20       72.24       78.37     31.70 o
   1   4  20      871.11      875.00     36.09 o
   2   4  20       14.98        4.69     19.84 o
   3   4  20      192.41      158.17     26.07 o
   4   4  20       47.39       49.16     30.95 o
   5   4  20        9.00       12.24     34.40 o
   1   5  20      174.84      162.39     22.76 o
   2   5  20       22.42       -8.95     25.36 o
   3   5  20       53.20       65.02     32.48 o
   4   5  20      160.40      143.15     33.31 o
   0   6  20      114.28       94.41     44.83 o
   1   6  20      296.01      295.24     29.72 o
   2   6  20      304.51      263.83     47.28 o
   3   6  20      343.03      265.77     41.61 o
   1   1  21      216.03      238.55     26.46 o
   2   1  21       64.76       28.20     27.47 o
   3   1  21       34.63       31.35     26.20 o
   4   1  21       34.84       40.40     29.36 o
   5   1  21      365.49      355.78     33.38 o
   6   1  21        3.29      -25.34     31.72 o
   0   2  21       32.81      -11.39     35.63 o
   1   2  21     1902.80     1946.65     72.51 o
   2   2  21        0.48       -6.76     22.67 o
   3   2  21     1126.95     1179.26     44.74 o
   4   2  21       24.06       -4.25     30.92 o
   5   2  21       65.65       80.13     34.36 o
   6   2  21        1.02       -7.23     43.64 o
   1   3  21      570.53      664.99     41.96 o
   2   3  21       15.58       17.89     24.42 o
   3   3  21     1829.99     1800.44     66.06 o
   4   3  21        5.53       -4.15     28.96 o
   5   3  21     1499.80     1514.11     62.51 o
   0   4  21       55.68       70.58     31.90 o
   1   4  21     2644.13     2792.63     87.62 o
   2   4  21       28.31       11.13     21.71 o
   3   4  21     1491.69     1460.26     58.31 o
   4   4  21      117.76      114.65     32.68 o
   5   4  21      180.44      191.73     37.83 o
   1   5  21       78.02       83.91     24.32 o
   2   5  21        1.80        1.99     26.28 o
   3   5  21      925.29      919.36     73.68 o
   4   5  21      102.03       82.03     33.72 o
   0   6  21        1.00       -1.94     46.64 o
   1   6  21     1691.05     1670.25     82.40 o
   2   6  21        0.71       -0.07     28.09 o
   0   0  22      117.93      128.22     67.62 o
   1   0  22     7454.77     8082.66    291.86 o
   2   0  22       69.65       48.33     37.80 o
   3   0  22     2213.36     2228.98    123.33 o
   4   0  22      193.77      229.59     45.81 o
   5   0  22      186.37      238.98     47.61 o
   6   0  22       29.21       10.91     46.10 o
   1   1  22      375.05      482.45     33.28 o
   2   1  22      175.88      199.98     30.73 o
   3   1  22     1318.60     1353.01     49.81 o
   4   1  22      315.36      314.84     33.60 o
   5   1  22     1754.18     1722.10     62.67 o
   0   2  22      484.72      555.01     54.78 o
   1   2  22     1549.92     1624.98     84.36 o
   2   2  22      598.07      633.92     32.22 o
   3   2  22      801.32      871.25     63.58 o
   4   2  22       63.14       56.78     32.97 o
   5   2  22      315.10      335.03     41.83 o
   1   3  22       38.24       47.67     31.13 o
   2   3  22       20.64        7.53     25.70 o
   3   3  22      412.82      452.58     32.23 o
   4   3  22      403.86      390.58     35.15 o
   5   3  22      327.73      341.18     52.06 o
   0   4  22      159.35      173.92     36.70 o
   1   4  22       88.29      129.43     23.03 o
   2   4  22        5.20       -2.71     22.30 o
   3   4  22       58.32       50.75     28.42 o
   4   4  22      134.59      139.44     35.54 o
   1   5  22        0.12      -13.54     24.13 o
   2   5  22      122.48       99.10     28.28 o
   3   5  22        0.16       10.67     30.06 o
   0   6  22       56.91        2.51     47.94 o
   1   1  23      284.39      320.60     33.39 o
   2   1  23      986.19     1031.06     67.06 o
   3   1  23      829.70      915.89     41.84 o
   4   1  23       23.91       -4.11     32.42 o
   5   1  23       14.77      -11.19     33.28 o
   0   2  23      644.73      635.06     68.06 o
   1   2  23      822.79      977.53     74.78 o
   2   2  23       69.19       59.70     26.72 o
   3   2  23      488.13      550.17     42.17 o
   4   2  23        6.25       -2.74     34.11 o
   5   2  23      360.18      347.80     43.85 o
   1   3  23      104.02      124.48     28.29 o
   2   3  23        3.02      -11.71     26.72 o
   3   3  23      165.59      164.28     30.69 o
   4   3  23      177.58      120.96     39.45 o
   0   4  23      220.69      296.34     51.84 o
   1   4  23     2799.29     3141.85    137.66 o
   2   4  23      812.94      833.14     70.47 o
   3   4  23      521.33      584.53     75.53 o
   1   5  23       55.29       53.63     26.63 o
   2   5  23      156.21      115.34     29.70 o
   0   0  24     1523.14     1773.22    223.71 o
   1   0  24     1262.83     1341.64     98.66 o
   2   0  24      628.80      773.15     63.88 o
   3   0  24      838.13     1013.41    109.70 o
   4   0  24       17.69        7.76     47.35 o
   5   0  24       10.53       44.55     49.33 o
   1   1  24        3.67       -6.08     32.65 o
   2   1  24      299.26      338.44     35.91 o
   3   1  24      536.37      643.64     46.38 o
   4   1  24      726.60      838.64     76.65 o
   0   2  24     1275.57     1263.15    140.26 o
   1   2  24     1032.81     1098.71     63.96 o
   2   2  24      776.56      871.15     88.15 o
   3   2  24      458.77      542.46     40.07 o
   4   2  24      124.85      110.61     37.94 o
   1   3  24      205.32      232.38     30.62 o
   2   3  24      722.28      820.70     43.44 o
   3   3  24      105.27       98.71     31.19 o
   4   3  24      317.28      308.94     43.29 o
   0   4  24      494.68      511.67     55.45 o
   1   4  24       44.51       42.32     29.51 o
   2   4  24       77.22       66.87     31.36 o
   3   4  24       16.26       36.98     36.46 o
   1   5  24       16.57       -6.02     31.51 o
   1   1  25      240.90      197.11     39.46 o
   2   1  25        6.89      -35.52     34.46 o
   3   1  25       73.20       32.06     36.41 o
   4   1  25      245.61      263.88     40.71 o
   0   2  25      448.02      510.52     50.58 o
   1   2  25      180.34      208.53     36.56 o
   2   2  25      817.23      915.19     90.72 o
   3   2  25       76.01       97.89     37.86 o
   4   2  25       59.85       42.06     39.45 o
   1   3  25       25.62       11.38     29.01 o
   2   3  25      337.46      328.68     33.67 o
   3   3  25       50.77       79.18     39.07 o
   0   4  25     1011.83     1098.83    145.58 o
   1   4  25      551.26      664.86     47.94 o
   2   4  25      274.69      319.43     35.46 o
   0   0  26     1690.15     1803.21    453.64 o
   1   0  26      158.01      190.30     59.76 o
   2   0  26     2628.40     2889.05    151.00 o
   3   0  26      327.80      423.83     62.35 o
   1   1  26        4.67      -44.26     39.43 o
   2   1  26      337.16      355.75     42.44 o
   3   1  26       11.77      -31.31     38.01 o
   0   2  26     1320.03     1409.15    166.24 o
   1   2  26      140.64      180.92     38.22 o
   2   2  26      442.81      548.51     45.32 o
   3   2  26      107.07      120.62     40.10 o
   1   3  26       47.39       52.45     31.09 o
   2   3  26      203.05      251.31     40.42 o
   1   1  27       17.28        5.80     41.93 o
   2   1  27       22.13       15.10     41.67 o
   0   2  27      714.71      950.04    167.32 o
   1   2  27      347.12      406.00     46.00 o
   2   2  27      403.97      445.25     44.53 o
   0   0  28     1527.72     1863.59    176.07 o
   1   0  28        2.72      -33.29     62.08 o
 
